# Supplementary material for: The Impact of Protein Architecture on Adaptive Evolution
Source: Mol Biol Evol. 2019 May 30;36(9):2013–28. doi: 10.1093/molbev/msz134 (PMC6735723; doi:10.1093/molbev/msz134)
Supplement: msz134_Supplementary_Data [file msz134_supplementary_data.zip]

Archive with 7 entries (7 files):
- FileS1.pdf
- FileS2.pdf
- FileS3.pdf
- FileS4.pdf
- FileS5.pdf
- FileS6.pdf
- Supplementary_figures.pdf
